# Supplementary material for: Ordered Hierarchical Porous Structure of PtSn/3DOMM-Al2O3 Catalyst for Promoting Propane Non-Oxidative Dehydrogenation
Source: Nanomaterials (Basel). 2023 Feb 14;13(4):728. doi: 10.3390/nano13040728 (PMC9959180; doi:10.3390/nano13040728)
Supplement: Supplementary file 1 [file nanomaterials-13-00728-s001.zip]

Archive with 1 entries (1 files):
- nanomaterials-2196103-supplementary.pdf
